# Supplementary material for: Profiling of Lymphovascular Space Invasion in Cervical Cancer Revealed PI3K/Akt Signaling Pathway Overactivation and Heterogenic Tumor-Immune Microenvironments
Source: Life (Basel). 2023 Dec 14;13(12):2342. doi: 10.3390/life13122342 (PMC10744523; doi:10.3390/life13122342)
Supplement: Supplementary file 1 [file life-13-02342-s001.zip]

Archive with 3 entries (3 files):
- Supplement S1_LVSI_DEG_log2FCAdjustedPvalue.csv
- Supplement S2. 67 LVSI DEGs intersect with IMPAGT gene set.xlsx
- Supplement S3. Point-biserial correlation of three immune cell markers.pdf
